# Supplementary material for: Understanding Type 2 Diabetes Mellitus Risk Parameters through Intermittent Fasting: A Machine Learning Approach
Source: Nutrients. 2023 Sep 10;15(18):3926. doi: 10.3390/nu15183926 (PMC10535779; doi:10.3390/nu15183926)
Supplement: Supplementary file 1 [file nutrients-15-03926-s001.zip]

Archive with 1 entries (1 files):
- nutrients-2572042-supplementary.pdf
